# Supplementary material for: Molecular Transmission Network of Newly Reported HIV Infections in Pengzhou, Sichuan Province: A Study Based on Genomics and Spatial Epidemiology
Source: Int J Environ Res Public Health. 2023 Jan 31;20(3):2523. doi: 10.3390/ijerph20032523 (PMC9915990; doi:10.3390/ijerph20032523)
Supplement: Supplementary file 1 [file ijerph-20-02523-s001.zip]

Archive with 1 entries (1 files):
- ijerph-2089515-supplementary.pdf
